# Supplementary material for: Benchmark of Intraoperative Activity in Cardiac Surgery: A Comparison between Pre- and Post-Operative Prognostic Models
Source: J Clin Med. 2022 Jun 6;11(11):3231. doi: 10.3390/jcm11113231 (PMC9181738; doi:10.3390/jcm11113231)
Supplement: Supplementary file 1 [file jcm-11-03231-s001.zip]

Archive with 1 entries (1 files):
- jcm-1706326-supplementary.pdf
